# Supplementary material for: First record of entomopathogenic nematodes from Yucatán State, México and their infectivity capacity against Aedes aegypti
Source: PeerJ. 2021 Jul 2;9:e11633. doi: 10.7717/peerj.11633 (PMC8256808; doi:10.7717/peerj.11633)
Supplement: Supplemental Information 2 [file peerj-09-11633-s002.fas]

>MW729407
CCTTATAGGTATATGCTTTGATCACGAGATGCTGATAATCATGGAATCAA
GCTTGTTCTTGATTTCAGTCGGTGTCTCACCCCATCTAAGCTCTCGGAGA
GGTGTCTATTCTTGATTGGAGCCGATTTGAGTGACGGCAATGATAATTGG
GTATGCTCCCGTTCGGATAAGAGCATAAGACTTAATGAGCTGATCTAGGT
CTGTCGCCTCACCAAAAACCCATCGATAGTTGGTGGCTAAGTGATGAGAC
TTTGTCAAAATCACTAATCTGCTATGCGGGGAGCCTTAATGAGTTGTTCG
TGTCACTTGACCGAGACAACCGCCAGTATCGATAAATCTCTTCCCAATTA
ACTTGTTTCTAGTAAAGGCTATTGAGTTAGTGGAACATTAGCCTTAGCGA
TGGATCGGTTGATTCGCGTATCGATGAAAAACGCAGCAAGCTGCGTTATT
TGCCACGAATTGCAGACGCTTAGAGTGGTGAAATTTTGAACGCACAGCGC
CGTTGGGTTTTCCCTTCGGCACGTCTGGCTCAGGGTTGTTTAATAGACTT
CGGTATTGCTTGGAAGGCGGCAATACCGTGAACCAAACGGTGATAGTGTC
TAGAATATGTGGTGCATGCCCCGTTACAGGGGAGAATGGTGGTTAAATGA
ATTTCTCTTAACGCCGGAGAAATATTAGGTTTCACTTATGGATATGCCAT
GTATGAAATACGACGTGGTTATATACATAAATCGTGTTTCCTATAAGTCT
CATTATGCAA
>MW729408
CCTTATAGGTATATGCTTTGATCACGAGATGCTGATAATCATGGAATCAA
GCTTGTTCTTGATTTCAGTCGGTGTCTCACCCCATCTAAGCTCTCGGAGA
GGTGTCTATTCTTGATTGGAGCCGATTTGAGTGACGGCAATGATAATTGG
GTATGCTCCCGTTCGGATAAGAGCATAAGACTTAATGAGCTGATCTAGGT
CTGTCGCCTCACCAAAAACCCATCGATAGTTGGTGGCTAAGTGATGAGAC
TTTGTCAAAATCACTAATCTGCTATGCGGGGAGCCTTAATGAGTTGTTCG
TGTCACTTGACCGAGACAACCGCCAGTATCGATAAATCTCTTCCCAATTA
ACTTGTTTCTAGTAAAGGCTATTGAGTTAGTGGAACATTAGCCTTAGCGA
TGGATCGGTTGATTCGCGTATCGATGAAAAACGCAGCAAGCTGCGTTATT
TGCCACGAATTGCAGACGCTTAGAGTGGTGAAATTTTGAACGCACAGCGC
CGTTGGGTTTTCCCTTCGGCACGTCTGGCTCAGGGTTGTTTAATAGACTT
CGGTATTGCTTGGAAGGCGGCAATACCGTGAACCAAACGGTGATAGTGTC
TAGAATATGTGGTGCATGCCCCGTTACAGGGGAGAATGGTGGTTAAATGA
ATTTCTCTTAACGCCGGAGAAATATTAGGTTTCACTTATGGATATGCCAT
GTATGAAATACGACGTGGTTATATACATAAATCGTGTTTCCTATAAGTCT
CATTATGCAA
>MW729409
CCTTATAGGTACATGCTGATCACGAGGTGCCGATAATCATGGAATCAGGC
TTGTTCTTGGTTCCAGTCGGTGTCTCACCCCATCTAAGCTCTCGGTGAGG
TGTCTATTCTTGATTGGAGCCGCTTTGAGTGACGGCAATGATAGTTGGGT
ATGTTCCCCGTGAGGGTAGAGCATAGACTTTATGAACAGAGCTGGGCTGT
CGCCTCACCAAAAACCATCGATAACTGGTGGCTGAGTGAGAAATCACTGG
ATCTGCTATGCAGGGAGCCTTAATGAGTTGGTCTTCACCGACACAACCGC
CACTATCGGTAATCTATTCCCAATTAACTTGTTTCTAGTAAAAGGCTAAA
TTAGTCAGTGGAGAATAGCCTTAGCGATGGATCGGTTGATTCGCGTATCG
ATGAAAAACGCAGCTAGCTGCGTTATTTACCACGAATTGCAGACGCTTAG
AGTGGTGAAGTTTTGAACGCACAGCGCCGTTGGGTTTTCCCTTCGGCACG
TCTGGCTCAGGGTTGTTTAATAGACTTCGATATTGCTAGGAAGGCAGCAA
TATCGTGCACCGAACGGTGATAGTGTCTATAAAATAGTGGTGCATACCCC
GTTTTAGGGTAAAATAAAGGTCGTAAACTGAAACTTCTTCCGCCCGAGAA
GTTATAGGTAATACTTATGGATGTGCCATGTATGAAATATGACGTGGTTA
TATACATAAATAGTATTTCCTTGAAGTCTCATTATGCAA
>MW729410
CCTTATAGGTACATGCTGATCACGAGATGCCGATAATCATGGAATCAGGC
TTGTTCTTGGTTCCAGTCGGTGTCTCACCCCATCTAAGCTCTCGGTGAGG
TGTCTATTCTTGATTGGAGCCGCTTTGAGTGACGGCAATGATAGTTGGGT
ATGTTCCCCGTGAGGGTAGAGCATAGACTTTATGAACAGAGCTGGGCTGT
CGCCTCACCAAAAACCATCGATAACTGGTGGCTGAGTGAGAAATCACTGG
ATCTGCTATGCAGGGAGCCTTAATGAGTTGGTCTTCACCGACACAACCGC
CACTATCGGTAATCTATTCCCAATTAACTTGTTTCTAGTAAAAGGCTAAA
TTAGTCAGTGGAAAATAGCCTTAGCGATGGATCGGTTGATTCGCGTATCG
ATGAAAAACGCAGCTAGCTGCGTTATTTACCACGAATTGCAGACGCTTAG
AGTGGTGAAGTTTTGAACGCACAGCGCCGTTGGGTTTTCCCTTCGGCACG
TCTGGCTCAGGGTTGTTTAATAGACTTCGATATTGCTAGGAAGGCAGCAA
TATCGTGCACCGAACGGTGATAGTGTCTATAAAATAGTGGTGCATACCCC
GTTTTAGGGTAAAATAAAGGTCGTAAACTGAAACTTCTTCCGCCCGAGAA
GTTATAGGTAATACTTATGGATGTGCCATGTATGAAATATGACGTGGTTA
TATACATAAATAGTATTTCCTTGAAGTCTCATTATGCAA
>MW729411
TCGGTGTCTCACCCCATCTAAGCTCTCGGTGAGGTGTCTATTCTTGATTG
GAGCCGCTTTGAGTGACGGCAATGATAGTTGGGTATGTTCCCCGTGAGGG
TAGAGCATAGACTTTATGAACAGAGCTGGGCTGTCGCCTCACCAAAAACC
ATCGATAACTGGTGGCTGAGTGAGAAATCACTGGATCTGCTATGCAGGGA
GCCTTAATGAGTTGGTCTTCACCGACACAACCGCCACTATCGGTAATCTA
TTCCCAATTAACTTGTTTCTAGTAAAAGGCTAAATTAGTCAGTGGAAAAT
AGCCTTAGCGATGGATCGGTTGATTCGCGTATCGATGAAAAACGCAGCTA
GCTGCGTTATTTACCACGAATTGCAGACGCTTAGAGTGGTGAAGTTTTGA
ACGCACAGCGCCGTTGGGTTTTCCCTTCGGCACGTCTGGCTCAGGGTTGT
TTAATAGACTTCGATATTGCTAGGAAGGCAGCAATATCGTGCACCGAACG
GTGATAGTGTCTATAAAATAGTGGTGCATACCCCGTTTTAGGGTAAAATA
AAGGTCGTAAACTGAAACTTCTTCCGCCCGAGAAGTTATAGGTAATACTT
ATGGATGTGCCATGTATGAAATATGACGTGGTTATATACATAAATAGTAT
TTCCTTGAAGTCTCATTATGCAA
>MW729412
CCTTATAGGTACATGCTGATCACGAGGTGCCGATAATCATGGAATCAGGC
TTGTTCTTGGTTCCAGTCGGTGTCTCACCCCATCTAAGCTCTCGGTGAGG
TGTCTATTCTTGATTGGAGCCGCTTTGAGTGACGGCAATGATAGTTGGGT
ATGTTCCCCGTGAGGGTAGAGCATAGACTTTATGAACAGAGCTGGGCTGT
CGCCTCACCAAAAACCATCGATAACTGGTGGCTGAGTGAGAAATCACTGG
ATCTGCTATGCAGGGAGCCTTAATGAGTTGGTCTTCACCGACACAACCGC
CACTATCGGTAATCTATTCCCAATTAACTTGTTTCTAGTAAAAGGCTAAA
TTAGTCAGTGGAGAATAGCCTTAGCGATGGATCGGTTGATTCGCGTATCG
ATGAAAAACGCAGCTAGCTGCGTTATTTACCACGAATTGCAGACGCTTAG
AGTGGTGAAGTTTTGAACGCACAGCGCCGTTGGGTTTTCCCTTCGGCACG
TCTGGCTCAGGGTTGTTTAATAGACTTCGATATTGCTAGGAAGGCAGCAA
TATCGTGCACCGAACGGTGATAGTGTCTATAAAATAGTGGTGCATACCCC
GTTTTAGGGTAAAATAAAGGTCGTAAACTGAAACTTCTTCCGCCCGAGAA
GTTATAGGTAATACTTATGGATGTGCCATGTATGAAATATGACGTGGTTA
TATACATAAATAGTATTTCCTTGAAGTCTCATTATGCAA
