# Supplementary material for: First record of entomopathogenic nematodes from Yucatán State, México and their infectivity capacity against Aedes aegypti
Source: PeerJ. 2021 Jul 2;9:e11633. doi: 10.7717/peerj.11633 (PMC8256808; doi:10.7717/peerj.11633)
Supplement: Supplemental Information 3 [file peerj-09-11633-s003.fas]

>MW729401
GCGAATGAAAGGGGAAGAGCCCAGCGCTGAATCTCTCGGTATGCAGCCGC
TGAGAACTGTAGCGTATAGGTGTGACTGTCCTGCTATATTGCATTTCCGA
AGTCTCTTTGATAGGGGCCAACATCCATAGAGGGTGCGAGACCTGTACGG
AAAGTAGTGTAGTTGGTATGGTTACTCCTTGGAGTCGGGTTGCTTGAAAG
TGCAGCCTAAAGTGGGTGATAAACTTCATCTAAGGCTAAATATCGACGCG
AAATCGATAGCAAACAAGTACCGTGAGGGAAAGTTGCAAAGAACTTTGAA
GAGAGAGTTCAAGAGAACGTGAAATCGCTGAAGTGGAACCGGAGAGAGTT
AACATAACTTGGTAGCTATATCCTCTATGGTCGCTTAACTGTGGCTTTGG
GGGGTGGACGCTACCTGTTGTTGCACTGACTGCGTTGATCATGCTTTCCG
AACAATGTAGTGTTGCCCACATTGTGGTGTCTTGCTTATTGGAAGGTTTG
TCATGGTTAACGTTAAGCCTTAGTCCCGAGGGAGTCAGTGTGAAAGTTAA
CCACCTTTCCGACCCGTCTTGAAACACGGACCGAGGAGTGTAATTTATAC
GCGAGTCAAAGGGATGGCAGACCCTATGGCTTAATGAAAGTAAAGGCCGG
TTAACCGGTTGACATGGGATCCGTCTGAACTTCTTCGAAACGGAGCACCA
TGGCCCTGTCTTGTCTGCTTGCAGATGGGCAGCGGTAGAGCGTGTAGGTT
GCGACCCGAAAGATGGTGAACTATGCTTGAGCAGGACGAAGCCAGAGGAA
ACTCTGGTGGAAGTCCGTATCGGTTCTGACGTGCAAATCGATCGATAGAC
TTGGGTATAGGGGCGAAAGACTAATCGAACCGTCTAGTAGCTGGTTCCCT
CCGAAGTTTCCCTCAGGATAGCTGA
>MW729402
GCGAATGAAAGGGGAAGAGCCCAGCGCTGAATCTCTCGGTATGCAGCCGC
TGAGAACTGTAGCGTATAGGTGTGACTGTCCTGCTATATTGCATTTCCGA
AGTCTCTTTGATAGGGGCCAACATCCATAGAGGGTGCGAGACCTGTACGG
AAAGTAGTGTAGTTGGTATGGTTACTCCTTGGAGTCGGGTTGCTTGAAAG
TGCAGCCTAAAGTGGGTGATAAACTTCATCTAAGGCTAAATATCGACGCG
AAATCGATAGCAAACAAGTACCGTGAGGGAAAGTTGCAAAGAACTTTGAA
GAGAGAGTTCAAGAGAACGTGAAATCGCTGAAGTGGAACCGGAGAGAGTT
AACATAACTTGGTAGCTATATCCTCTATGGTCGCTTAACTGTGGCTTTGG
GGGGTGGACGCTACCTGTTGTTGCACTGACTGCGTTGATCATGCTTTCCG
AACAATGTAGTGTTGCCCACATTGTGGTGTCTTGCTTATTGGAAGGTTTG
TCATGGTTAACGTTAAGCCTTAGTCCCGAGGGAGTCAGTGTGAAAGTTAA
CCACCTTTCCGACCCGTCTTGAAACACGGACCGAGGAGTGTAATTTATAC
GCGAGTCAAAGGGATGGCAGACCCTATGGCTTAATGAAAGTAAAGGCCGG
TTAACCGGTTGACATGGGATCCGTCTGAACTTCTTCGAAACGGAGCACCA
TGGCCCTGTCTTGTCTGCTTGCAGATGGGCAGCGGTAGAGCGTGTAGGTT
GCGACCCGAAAGATGGTGAACTATGCTTGAGCAGGACGAAGCCAGAGGAA
ACTCTGGTGGAAGTCCGTATCGGTTCTGACGTGCAAATCGATCGATAGAC
TTGGGTATAGGGGCGAAAGACTAATCGAACCGTCTAGTAGCTGGTTCCCT
CCGAAGTTTCCCTCAGGATAGCTGA
>MW729403
GCGAATGAAAGGGGAAGAGCCCAGCGCTGAATCTCTCGGTCTTAGGCCGC
TGAGAACTGTAGCGTATAGGTGTGATTGTCCGGCTATATTGCATTTCCGA
AGTCTCTTTGATAGGGGCCAACATCCATAGAGGGTGCGAGACCTGTACGG
AAAGTAGTGTAGTTGGTATGGTTACTCCTTGGAGTCGGGTTGCTTGAAAG
TGCAGCCTAAAGTGGGTGATAAACTTCATCTAAGGCTAAATATCGACGCG
AAATCGATAGCAAACAAGTACCGTGAGGGAAAGTTGCAAAGAACTTTGAA
GAGAGAGTTCAAGAGAACGTGAAATCGCTGAAGTGGAACCGGAGAGAGTT
AACATAACTTGGTAGCTATATTCTCTATAGTCGCTTAGCTGTGGCTTTGG
GGGGTGGACGCTACCTGTTGTTGCGCTGACTGCGTTGATCATGCTTTCCT
AACAATGTAGTGTTGCCCACATTGTGGTGTCTTGCTTATTGGGAGGTTTG
TCATGGTTAACGTCAAGCCTTAGTTTCTAGGGAGTCAGTGTGAAAGTTAA
CCACCTTTCCGACCCGTCTTGAAACACGGACCGAGGAGTGTAATTTACAC
GCGAGTCAAAGGGCTGAGGAAACCTTATGGCATAATGAAAGTAAAGACCG
GTTAACCGGTTGACATGGGATCCGACTGAACTTCTTCGAAACGGAGCACC
ATGGCCCTGTCTTGTCTGCTTGCAGATGGGCAGCGGTAGAGCGTGTAGGT
TGCGACCCGAAAGATGGTGAACTATGCTTGAGCAGGACGAAGCCAGAGGA
AACTCTGGTGGAAGTCCGTATCGGTTCTGACGTGCAAATCGATCGATAGA
CTTGAGTATAGGGGCGAAAGACTAATCGAACCGTCTAGTAGCTGGTTCCC
TCCGAAGTTTCCCTCAGGATAGCTGA
>MW729404
GCGAATGAAAGGGGAAGAGCCCAGCGCTGAATCTCTCGGTCTTAGGCCGC
TGAGAACTGTAGCGTATAGGTGTGATTGTCCGGCTATATTGCATTTCCGA
AGTCTCTTTGATAGGGGCCAACATCCATAGAGGGTGCGAGACCTGTACGG
AAAGTAGTGTAGTTGGTATGGTTACTCCTTGGAGTCGGGTTGCTTGAAAG
TGCAGCCTAAAGTGGGTGATAAACTTCATCTAAGGCTAAATATCGACGCG
AAATCGATAGCAAACAAGTACCGTGAGGGAAAGTTGCAAAGAACTTTGAA
GAGAGAGTTCAAGAGAACGTGAAATCGCTGAAGTGGAACCGGAGAGAGTT
AACATAACTTGGTAGCTATATTCTCTATAGTCGCTTAGCTGTGGCTTTGG
GGGGTGGACGCTACCTGTTGTTGCGCTGACTGCGTTGATCATGCTTTCCT
AACAATGTAGTGTTGCCCACATTGTGGTGTCTTGCTTATTGGGAGGTTTG
TCATGGTTAACGTCAAGCCTTAGTTTCTAGGGAGTCAGTGTGAAAGTTAA
CCACCTTTCCGACCCGTCTTGAAACACGGACCGAGGAGTGTAATTTACAC
GCGAGTCAAAGGGCTGAGGAAACCTTATGGCATAATGAAAGTAAAGACCG
GTTAACCGGTTGACATGGGATCCGACTGAACTTCTTCGAAACGGAGCACC
ATGGCCCTGTCTTGTCTGCTTGCAGATGGGCAGCGGTAGAGCGTGTAGGT
TGCGACCCGAAAGATGGTGAACTATGCTTGAGCAGGACGAAGCCAGAGGA
AACTCTGGTGGAAGTCCGTATCGGTTCTGACGTGCAAATCGATCGATAGA
CTTGAGTATAGGGGGCGAAAGACTAATCGAACCGTCTAGT
>MW729405
GCGAATGAAAGGGGAAGAGCCCAGCGCTGAATCTCTCGGTCTTAGGCCGC
TGAGAACTGTAGCGTATAGGTGTGATTGTCCGGCTATATTGCATTTCCGA
AGTCTCTTTGATAGGGGCCAACATCCATAGAGGGTGCGAGACCTGTACGG
AAAGTAGTGTAGTTGGTATGGTTACTCCTTGGAGTCGGGTTGCTTGAAAG
TGCAGCCTAAAGTGGGTGATAAACTTCATCTAAGGCTAAATATCGACGCG
AAATCGATAGCAAACAAGTACCGTGAGGGAAAGTTGCAAAGAACTTTGAA
GAGAGAGTTCAAGAGAACGTGAAATCGCTGAAGTGGAACCGGAGAGAGTT
AACATAACTTGGTAGCTATATTCTCTATAGTCGCTTAGCTGTGGCTTTGG
GGGGTGGACGCTACCTGTTGTTGCGCTGACTGCGTTGATCATGCTTTCCT
AACAATGTAGTGTTGCCCACATTGTGGTGTCTTGCTTATTGGGAGGTTTG
TCATGGTTAACGTCAAGCCTTAGTTTCTAGGGAGTCAGTGTGAAAGTTAA
CCACCTTTCCGACCCGTCTTGAAACACGGACCGAGGAGTGTAATTTACAC
GCGAGTCAAAGGGCTGAGGAAACCTTATGGCATAATGAAAGTAAAGACCG
GTTAACCGGTTGACATGGGATCCGACTGAACTTCTTCGAAACGGAGCACC
ATGGCCCTGTCTTGTCTGCTTGCAGATGGGCAGCGGTAGAGCGTGTAGGT
TGCGACCCGAAAGATGGTGAACTATGCTTGAGCAGGACGAAGCCAGAGGA
AACTCTGGTGGAAGTCCGTATCGGTTCTGACGTGCAAATCGATCGATAGA
CTTGAGTATAGG
>MW729406
GCGAATGAAAGGGGAAGAGCCCAGCGCTGAATCTCTCGGTCTTAGGCCGC
TGAGAACTGTAGCGTATAGGTGTGATTGTCCGGCTATATTGCATTTCCGA
AGTCTCTTTGATAGGGGCCAACATCCATAGAGGGTGCGAGACCTGTACGG
AAAGTAGTGTAGTTGGTATGGTTACTCCTTGGAGTCGGGTTGCTTGAAAG
TGCAGCCTAAAGTGGGTGATAAACTTCATCTAAGGCTAAATATCGACGCG
AAATCGATAGCAAACAAGTACCGTGAGGGAAAGTTGCAAAGAACTTTGAA
GAGAGAGTTCAAGAGAACGTGAAATCGCTGAAGTGGAACCGGAGAGAGTT
AACATAACTTGGTAGCTATATTCTCTATAGTCGCTTAGCTGTGGCTTTGG
GGGGTGGACGCTACCTGTTGTTGCGCTGACTGCGTTGATCATGCTTTCCT
AACAATGTAGTGTTGCCCACATTGTGGTGTCTTGCTTATTGGGAGGTTTG
TCATGGTTAACGTCAAGCCTTAGTTTCTAGGGAGTCAGTGTGAAAGTTAA
CCACCTTTCCGACCCGTCTTGAAACACGGACCGAGGAGTGTAATTTACAC
GCGAGTCAAAGGGCTGAGGAAACCTTATGGCATAATGAAAGTAAAGACCG
GTTAACCGGTTGACATGGGATCCGACTGAACTTCTTCGAAACGGAGCACC
ATGGCCCTGTCTTGTCTGCTTGCAGATGGGCAGCGGTAGAGCGTGTAGGT
TGCGACCCGAAAGATGGTGAACTATGCTTGAGCAGGACGAAGCCAGAGGA
AACTCTGGTGGAAGTCCGTATCGGTTCTGACGTGCAAATCGATCGATAGA
CTTGAGTATAGGGGCGAAAGACTAATCGAACCGTCTAGTAGCTGGTTCCC
TCCGAAGTTTCCCTCAGGATAGCTGA
